# Supplementary material for: Exploring the therapeutic potency of cryptotanshinone in cervical cancer: a multi-omics and network pharmacology approach
Source: Front Genet. 2024 Nov 27;15:1435132. doi: 10.3389/fgene.2024.1435132 (PMC11632102; doi:10.3389/fgene.2024.1435132)
Supplement: Supplementary file 1 [file Table2.xlsx]

## Sheet: Sheet1
Drug	Gene	Source
Cryptotanshinone	SMAD3	DGIDB
Cryptotanshinone	ALDH1A1	DGIDB
Cryptotanshinone	KDM4A	DGIDB
Cryptotanshinone	MAPT	DGIDB
Cryptotanshinone	POLB	DGIDB
Cryptotanshinone	POLI	DGIDB
Cryptotanshinone	PTPN11	DGIDB
Cryptotanshinone	POLH	DGIDB
Cryptotanshinone	RAPGEF3	DGIDB
Cryptotanshinone	PLK1	DGIDB
Cryptotanshinone	BAZ2B	DGIDB
Cryptotanshinone	VDR	DGIDB
Cryptotanshinone	GMNN	DGIDB
Cryptotanshinone	USP1	DGIDB
Cryptotanshinone	ORF1ab	PubChem
Cryptotanshinone	ABCB11	PubChem
Cryptotanshinone	ACHE	PubChem
Cryptotanshinone	AHR	PubChem
Cryptotanshinone	BCHE	PubChem
Cryptotanshinone	CASP3	PubChem
Cryptotanshinone	CASP7	PubChem
Cryptotanshinone	CASP9	PubChem
Cryptotanshinone	CDH1	PubChem
Cryptotanshinone	CTNNB1	PubChem
Cryptotanshinone	CYP1A1	PubChem
Cryptotanshinone	CYP1A2	PubChem
Cryptotanshinone	CYP3A4	PubChem
Cryptotanshinone	EGFR	PubChem
Cryptotanshinone	GSK3B	PubChem
Cryptotanshinone	MAP1LC3B	PubChem
Cryptotanshinone	NFKBIA	PubChem
Cryptotanshinone	NR1I2	PubChem
Cryptotanshinone	PARP1	PubChem
Cryptotanshinone	PTGER2	PubChem
Cryptotanshinone	PTGER4	PubChem
Cryptotanshinone	PTPN1	PubChem
Cryptotanshinone	RELA	PubChem
Cryptotanshinone	SQSTM1	PubChem
Cryptotanshinone	STAT3	PubChem
Cryptotanshinone	TNF	PubChem
Cryptotanshinone	TOP2A	PubChem
Cryptotanshinone	TOP2B	PubChem
Cryptotanshinone	AKR1B1	PubChem
Cryptotanshinone	CES1	PubChem
Cryptotanshinone	CES2	PubChem
Cryptotanshinone	PTPN6	PubChem
Cryptotanshinone	IDO1	PubChem
Cryptotanshinone	TDP2	PubChem
Cryptotanshinone	MALT1	PubChem
Cryptotanshinone	KDM4E	PubChem
Cryptotanshinone	CDC25B	PubChem
Cryptotanshinone	CNR2	PubChem
Cryptotanshinone	CHRM2	PubChem
Cryptotanshinone	CHRM1	PubChem
Cryptotanshinone	CHRM3	PubChem
Cryptotanshinone	DUSP1	PubChem
Cryptotanshinone	TGM2	PubChem
Cryptotanshinone	F13A1	PubChem
Cryptotanshinone	MAPK10	PubChem
Cryptotanshinone	KDR	PubChem
Cryptotanshinone	ADORA1	SwissTargetPrediction
Cryptotanshinone	ADORA2A	SwissTargetPrediction
Cryptotanshinone	TOP1	SwissTargetPrediction
Cryptotanshinone	EPHX2	SwissTargetPrediction
Cryptotanshinone	PTPRC	SwissTargetPrediction
Cryptotanshinone	MTNR1A	SwissTargetPrediction
Cryptotanshinone	MTNR1B	SwissTargetPrediction
Cryptotanshinone	NPY5R	SwissTargetPrediction
Cryptotanshinone	DUSP3	SwissTargetPrediction
Cryptotanshinone	ICAM1	SwissTargetPrediction
Cryptotanshinone	SELE	SwissTargetPrediction
Cryptotanshinone	SCN9A	SwissTargetPrediction
Cryptotanshinone	KIF11	SwissTargetPrediction
Cryptotanshinone	KDM4C	SwissTargetPrediction
Cryptotanshinone	PDE5A	SwissTargetPrediction
Cryptotanshinone	LIPE	SwissTargetPrediction
Cryptotanshinone	CYP19A1	SwissTargetPrediction
Cryptotanshinone	PTK2	SwissTargetPrediction
Cryptotanshinone	CYP17A1	SwissTargetPrediction
Cryptotanshinone	CSF1R	SwissTargetPrediction
Cryptotanshinone	ADORA2B	SwissTargetPrediction
Cryptotanshinone	CTSC	SwissTargetPrediction
Cryptotanshinone	CTSK	SwissTargetPrediction
Cryptotanshinone	CTSL	SwissTargetPrediction
Cryptotanshinone	GRM5	SwissTargetPrediction
Cryptotanshinone	TLR9	SwissTargetPrediction
Cryptotanshinone	TNKS2	SwissTargetPrediction
Cryptotanshinone	CDK5R1 CDK5	SwissTargetPrediction
Cryptotanshinone	HTR2A	SwissTargetPrediction
Cryptotanshinone	HTR2C	SwissTargetPrediction
Cryptotanshinone	TYK2	SwissTargetPrediction
Cryptotanshinone	SIRT2	SwissTargetPrediction
Cryptotanshinone	FAP	SwissTargetPrediction
Cryptotanshinone	LRRK2	SwissTargetPrediction
Cryptotanshinone	PTGS1	SwissTargetPrediction
Cryptotanshinone	PTGS2	SwissTargetPrediction
Cryptotanshinone	NAAA	SwissTargetPrediction
Cryptotanshinone	PDE4B	SwissTargetPrediction
Cryptotanshinone	GSK3A	SwissTargetPrediction
Cryptotanshinone	PDE7A	SwissTargetPrediction
Cryptotanshinone	ADRA2A	SwissTargetPrediction
Cryptotanshinone	HMOX1	SwissTargetPrediction
Cryptotanshinone	PIK3CA	SwissTargetPrediction
Cryptotanshinone	TRPV1	SwissTargetPrediction
Cryptotanshinone	CNR1	SwissTargetPrediction
Cryptotanshinone	GABRB3 GABRG2 GABRA5	SwissTargetPrediction
Cryptotanshinone	PTGDR	SwissTargetPrediction
Cryptotanshinone	PTGDR2	SwissTargetPrediction
Cryptotanshinone	FAAH	SwissTargetPrediction
Cryptotanshinone	CTSV	SwissTargetPrediction
Cryptotanshinone	GRM1	SwissTargetPrediction
Cryptotanshinone	GABRB3 GABRA3 GABRG2	SwissTargetPrediction
Cryptotanshinone	GABRA2 GABRB3 GABRG2	SwissTargetPrediction
Cryptotanshinone	GABRA1 GABRB2 GABRG2	SwissTargetPrediction
Cryptotanshinone	KCNH2	SwissTargetPrediction
Cryptotanshinone	HRH3	SwissTargetPrediction
Cryptotanshinone	HRH4	SwissTargetPrediction
Cryptotanshinone	HSD11B1	SwissTargetPrediction
Cryptotanshinone	ADORA3	SwissTargetPrediction
Cryptotanshinone	CTSS	SwissTargetPrediction
Cryptotanshinone	CTSB	SwissTargetPrediction
Cryptotanshinone	AKT1	SwissTargetPrediction
Cryptotanshinone	AKR1C3	SwissTargetPrediction
Cryptotanshinone	DGAT1	SwissTargetPrediction
Cryptotanshinone	MAPK8	SwissTargetPrediction
Cryptotanshinone	ADAMTS5	SwissTargetPrediction
Cryptotanshinone	PREP	SwissTargetPrediction
Cryptotanshinone	S1PR1	SwissTargetPrediction
Cryptotanshinone	BRD4	SwissTargetPrediction
Cryptotanshinone	CA2	SwissTargetPrediction
Cryptotanshinone	SLC6A3	SwissTargetPrediction
Cryptotanshinone	CA4	SwissTargetPrediction
Cryptotanshinone	MMP13	SwissTargetPrediction
